# Supplementary material for: The Impact on Systematic Reviews of Risk of Bias Assessment Changes From Conference Abstracts to Full Text
Source: Cochrane Evid Synth Methods. 2026 Mar 27;4(3):e70078. doi: 10.1002/cesm.70078 (PMC13073319; doi:10.1002/cesm.70078)
Supplement: Supplementary file 2 — Supplementary material 2 Results ORs changes (2). [file CESM-4-e70078-s001.xlsx]

## Sheet: ORs_unclear
Domain	Analysis	Estimate	Est.Error	Q2.5	Q97.5
1	muhigh_typeabstract	0.105909	1.26536	0.0657031	0.164115
1	muhigh_typeFT	1.2891	1.20809	0.886579	1.86401
1	muhigh_domain.1	0.694525	1.59914	0.265834	1.67084
1	muhigh_typeFT:domain.1	1.39067	1.75516	0.461018	4.23744
1	mulow_typeabstract	0.369371	1.17948	0.26496	0.505401
1	mulow_typeFT	2.10827	1.19023	1.50418	2.97438
1	mulow_domain.1	0.501682	1.43279	0.24273	1.00308
1	mulow_typeFT:domain.1	1.90183	1.61666	0.745722	4.96218
2	muhigh_typeabstract	0.109067	1.26562	0.0674847	0.169531
2	muhigh_typeFT	1.11726	1.21436	0.764594	1.62798
2	muhigh_domain.2	0.481456	1.65335	0.173696	1.23427
2	muhigh_typeFT:domain.2	3.08043	1.76708	1.01595	9.78963
2	mulow_typeabstract	0.373989	1.17849	0.270236	0.513397
2	mulow_typeFT	2.11206	1.18462	1.51888	2.94662
2	mulow_domain.2	0.498223	1.43291	0.241873	0.991373
2	mulow_typeFT:domain.2	2.92159	1.6353	1.14537	7.87901
3	muhigh_typeabstract	0.08351	1.29004	0.0498482	0.1351
3	muhigh_typeFT	0.920725	1.21685	0.623723	1.35118
3	muhigh_domain.3	2.47463	1.5102	1.08447	5.49954
3	muhigh_typeFT:domain.3	5.08588	1.79087	1.66712	16.1948
3	mulow_typeabstract	0.34287	1.18102	0.245522	0.472563
3	mulow_typeFT	2.04862	1.18479	1.47526	2.8653
3	mulow_domain.3	0.906738	1.41397	0.451216	1.76631
3	mulow_typeFT:domain.3	2.10518	1.75602	0.712212	6.51294
4	muhigh_typeabstract	0.10572	1.26876	0.0650735	0.163725
4	muhigh_typeFT	1.25741	1.21072	0.853282	1.82107
4	muhigh_domain.4	0.715197	1.59896	0.278992	1.74821
4	muhigh_typeFT:domain.4	1.57277	1.72688	0.540156	4.625
4	mulow_typeabstract	0.370385	1.17815	0.268187	0.508804
4	mulow_typeFT	2.25315	1.19103	1.60136	3.19873
4	mulow_domain.4	0.466605	1.44102	0.223973	0.935489
4	mulow_typeFT:domain.4	1.21687	1.62542	0.475066	3.15474
5	muhigh_typeabstract	0.102137	1.26544	0.0630026	0.159246
5	muhigh_typeFT	1.34769	1.20419	0.931864	1.93971
5	muhigh_domain.5	0.804834	1.67261	0.279174	2.10773
5	muhigh_typeFT:domain.5	0.632495	1.88538	0.180684	2.18055
5	mulow_typeabstract	0.271833	1.19209	0.190656	0.379209
5	mulow_typeFT	1.71585	1.19622	1.20704	2.4315
5	mulow_domain.5	3.46148	1.35587	1.92528	6.29695
5	mulow_typeFT:domain.5	1.19461	1.61427	0.471716	3.11446
6	muhigh_typeabstract	0.102137	1.26544	0.0630026	0.159246
6	muhigh_typeFT	1.34769	1.20419	0.931864	1.93971
6	muhigh_domain.6	0.804834	1.67261	0.279174	2.10773
6	muhigh_typeFT:domain.6	0.632495	1.88538	0.180684	2.18055
6	mulow_typeabstract	0.271833	1.19209	0.190656	0.379209
6	mulow_typeFT	1.71585	1.19622	1.20704	2.4315
6	mulow_domain.6	3.46148	1.35587	1.92528	6.29695
6	mulow_typeFT:domain.6	1.19461	1.61427	0.471716	3.11446
7	muhigh_typeabstract	0.0903183	1.27635	0.0545999	0.142337
7	muhigh_typeFT	1.37222	1.20556	0.947624	1.9782
7	muhigh_domain.7	2.43146	1.56278	0.991455	5.7419
7	muhigh_typeFT:domain.7	0.214492	1.77846	0.0699636	0.665931
7	mulow_typeabstract	0.26127	1.19311	0.18229	0.366035
7	mulow_typeFT	1.92419	1.19559	1.36032	2.73447
7	mulow_domain.7	4.71901	1.37128	2.54038	8.7054
7	mulow_typeFT:domain.7	0.38134	1.57357	0.158166	0.934647

## Sheet: ORs_low
Domain	Analysis	Estimate	Est.Error	Q2.5	Q97.5
1	muhigh_typeabstract	0.26218	1.29115	0.157296	0.42677
1	muhigh_typeFT	0.605514	1.19868	0.420087	0.858996
1	muhigh_domain1	1.04257	1.67993	0.362749	2.8027
1	muhigh_typeFT:domain1	0.993576	1.76422	0.333038	3.16461
1	muunclear_typeabstract	2.69011	1.17229	1.98274	3.70274
1	muunclear_typeFT	0.446617	1.1909	0.314991	0.621262
1	muunclear_domain1	1.95657	1.42159	0.999321	3.96385
1	muunclear_typeFT:domain1	0.517123	1.61012	0.19984	1.29261
2	muhigh_typeabstract	0.27021	1.29652	0.159	0.442863
2	muhigh_typeFT	0.528367	1.20271	0.364397	0.756351
2	muhigh_domain2	0.643109	1.74776	0.208716	1.8753
2	muhigh_typeFT:domain2	1.63743	1.81938	0.518485	5.37143
2	muunclear_typeabstract	2.64472	1.17198	1.95671	3.63788
2	muunclear_typeFT	0.455243	1.18308	0.323694	0.627591
2	muunclear_domain2	2.21533	1.42311	1.12963	4.47836
2	muunclear_typeFT:domain2	0.266841	1.64325	0.0979437	0.698065
3	muhigh_typeabstract	0.218704	1.31931	0.124501	0.372342
3	muhigh_typeFT	0.445241	1.22068	0.297888	0.651212
3	muhigh_domain3	2.34848	1.56268	0.965139	5.542
3	muhigh_typeFT:domain3	2.69516	1.6986	0.963457	7.58783
3	muunclear_typeabstract	2.92828	1.17263	2.15673	4.0328
3	muunclear_typeFT	0.476533	1.18367	0.340097	0.657984
3	muunclear_domain3	1.01789	1.39907	0.532651	2.00114
3	muunclear_typeFT:domain3	0.278467	1.90897	0.0755414	0.938183
4	muhigh_typeabstract	0.258058	1.29784	0.152133	0.425028
4	muhigh_typeFT	0.55863	1.19812	0.389375	0.789936
4	muhigh_domain4	1.23939	1.66055	0.437497	3.29317
4	muhigh_typeFT:domain4	1.51189	1.74436	0.503389	4.52374
4	muunclear_typeabstract	2.67667	1.17159	1.96761	3.68637
4	muunclear_typeFT	0.421821	1.1867	0.298803	0.582846
4	muunclear_domain4	2.13072	1.42611	1.08213	4.39792
4	muunclear_typeFT:domain4	0.755782	1.61275	0.290224	1.89687
5	muhigh_typeabstract	0.311124	1.30141	0.183105	0.510398
5	muhigh_typeFT	0.757627	1.20004	0.525227	1.07284
5	muhigh_domain5	0.330581	1.64097	0.121365	0.832866
5	muhigh_typeFT:domain5	0.445211	1.80691	0.139666	1.44573
5	muunclear_typeabstract	3.62222	1.18364	2.60961	5.08811
5	muunclear_typeFT	0.53403	1.19063	0.375095	0.744861
5	muunclear_domain5	0.293867	1.34884	0.163545	0.526711
5	muunclear_typeFT:domain5	0.959567	1.60765	0.367327	2.36628
6	muhigh_typeabstract	0.264216	1.29396	0.15681	0.433309
6	muhigh_typeFT	0.670802	1.199	0.465777	0.953306
6	muhigh_domain6	0.652269	1.83086	0.186043	2.024
6	muhigh_typeFT:domain6	0.354858	1.96999	0.0943982	1.34111
6	muunclear_typeabstract	2.57361	1.17535	1.88721	3.54981
6	muunclear_typeFT	0.326534	1.20615	0.224112	0.466094
6	muunclear_domain6	3.60874	1.4712	1.74767	7.8631
6	muunclear_typeFT:domain6	1.24385	1.60392	0.491739	3.1303
7	muhigh_typeabstract	0.273976	1.31651	0.156906	0.464209
7	muhigh_typeFT	0.705929	1.2001	0.490286	1.00308
7	muhigh_domain7	0.814295	1.51451	0.356004	1.81016
7	muhigh_typeFT:domain7	0.34963	1.69142	0.123816	0.971382
7	muunclear_typeabstract	3.89984	1.18877	2.80295	5.54063
7	muunclear_typeFT	0.471214	1.196	0.327905	0.664424
7	muunclear_domain7	0.180812	1.36631	0.0970954	0.331941
7	muunclear_typeFT:domain7	3.7758	1.55817	1.58381	8.88378

## Sheet: ORs_high
Domain	Analysis	Estimate	Est.Error	Q2.5	Q97.5
1	mulow_typeabstract	2.76042	1.26603	1.74204	4.40013
1	mulow_typeFT	1.5148	1.18291	1.08686	2.10271
1	mulow_domain1	0.738847	1.59462	0.299408	1.85013
1	mulow_typeFT:domain1	1.35171	1.68535	0.493335	3.73657
1	muunclear_typeabstract	7.90192	1.23031	5.3277	11.9154
1	muunclear_typeFT	0.69259	1.19138	0.488985	0.971535
1	muunclear_domain1	1.67825	1.52665	0.747489	3.92644
1	muunclear_typeFT:domain1	0.58786	1.67717	0.207644	1.58138
2	mulow_typeabstract	2.76987	1.26101	1.74611	4.34472
2	mulow_typeFT	1.7145	1.183	1.23497	2.3921
2	mulow_domain2	0.864914	1.62233	0.336873	2.24003
2	mulow_typeFT:domain2	1.20654	1.70879	0.426588	3.42537
2	muunclear_typeabstract	7.68763	1.23441	5.1488	11.7568
2	muunclear_typeFT	0.785829	1.1927	0.551877	1.10495
2	muunclear_domain2	2.25714	1.55581	0.972596	5.52453
2	muunclear_typeFT:domain2	0.267977	1.73293	0.0901714	0.766996
3	mulow_typeabstract	3.10241	1.27694	1.93006	5.02012
3	mulow_typeFT	1.94096	1.18955	1.38592	2.73198
3	mulow_domain3	0.389628	1.5171	0.171934	0.870147
3	mulow_typeFT:domain3	0.540508	1.64018	0.20297	1.4407
3	muunclear_typeabstract	9.68259	1.24196	6.43449	15.1797
3	muunclear_typeFT	0.933255	1.19544	0.655594	1.32245
3	muunclear_domain3	0.450577	1.4509	0.219298	0.94659
3	muunclear_typeFT:domain3	0.170786	1.84506	0.0485415	0.541423
4	mulow_typeabstract	2.81376	1.26918	1.77466	4.48657
4	mulow_typeFT	1.64504	1.18168	1.18932	2.28881
4	mulow_domain4	0.638932	1.59672	0.254805	1.60227
4	mulow_typeFT:domain4	0.851547	1.69263	0.310012	2.43226
4	muunclear_typeabstract	8.01298	1.23277	5.39878	12.1646
4	muunclear_typeFT	0.700855	1.18881	0.495227	0.979468
4	muunclear_domain4	1.53706	1.51491	0.69929	3.55649
4	muunclear_typeFT:domain4	0.611466	1.65686	0.221672	1.62705
5	mulow_typeabstract	2.12411	1.28278	1.30613	3.4476
5	mulow_typeFT	1.20142	1.18813	0.853912	1.68418
5	mulow_domain5	3.72901	1.55923	1.58747	9.00139
5	mulow_typeFT:domain5	1.75464	1.6952	0.624343	4.96645
5	muunclear_typeabstract	8.6268	1.23613	5.78176	13.2349
5	muunclear_typeFT	0.675295	1.18491	0.483683	0.938691
5	muunclear_domain5	0.941492	1.54819	0.404665	2.25109
5	muunclear_typeFT:domain5	1.60708	1.78748	0.518107	4.92462
6	mulow_typeabstract	2.71819	1.26826	1.70212	4.34678
6	mulow_typeFT	1.4178	1.17979	1.02766	1.96081
6	mulow_domain6	1.02649	1.73024	0.35285	3.00212
6	mulow_typeFT:domain6	2.72075	1.84227	0.833896	9.09545
6	muunclear_typeabstract	7.34126	1.23432	4.91202	11.2337
6	muunclear_typeFT	0.474596	1.20918	0.324032	0.68023
6	muunclear_domain6	4.62676	1.64383	1.8159	12.7017
6	muunclear_typeFT:domain6	2.6683	1.77765	0.861042	8.13572
7	mulow_typeabstract	2.21848	1.28665	1.35992	3.64838
7	mulow_typeFT	1.33202	1.18693	0.952847	1.87289
7	mulow_domain7	2.28516	1.49529	1.0559	5.10343
7	mulow_typeFT:domain7	1.27287	1.64392	0.477881	3.3848
7	muunclear_typeabstract	9.75895	1.23867	6.4867	15.0858
7	muunclear_typeFT	0.645397	1.19273	0.453685	0.902314
7	muunclear_domain7	0.339307	1.49789	0.155785	0.769343
7	muunclear_typeFT:domain7	5.49241	1.69525	1.91939	15.3104

## Sheet: changes per domain
References			Abstract	full text	Change	Abstract	full text	Change	Abstract	full text	Change	Abstract	full text	Change	Abstract	full text	Change	Abstract	full text	Change	Abstract	full text	Change
Review	abstract	full text	1	1	1	2	2	2	3	3	3	4	4	4	5	5	5	6	6	6	7	7	7
Cavalheri et al 2019	Brocki 2010	Brocki 2014	Low	Low	no	Low	low	no	High	High	no	Low	Low	no	Unclear	Unclear	no	Unclear	Low	yes	Unclear	Low	yes
Moore et al 2018	Fujimori 2011	Fujimori 2014	Unclear	Unclear	no	Unclear	unclear	no	NR	NR		Unclear	Unclear	no	Unclear	Unclear	no	Unclear	Low	yes	Unclear	Low	yes
Moore et al 2018	Gibon 2011	Merckaert 2015	Unclear	Unclear	no	Unclear	unclear	no	NR	NR		Unclear	Unclear	no	Low	Unclear	yes	Unclear	Unclear	no	High	High	no
Pollock et al 2019	Plow 2010	Plow 2010	NR	NR	no	Low	low	no	NR	NR		Low	Low	no	Low	Low	no	NR	NR		Unclear	Low	yes
Norman et al 2022	Hussamy 2017	Hussamy 2019 (still called 2017)	Unclear	Low	yes	Unclear	low	yes	Low	High	yes	Unclear	High	yes	Low	Low	no	Low	Unclear	yes	Low	Low	no
Norman et al 2022	Ruhstaller 2017	Ruhstaller 2017 (2022 review)	Low	Low	no	Unclear	unclear	no	Low	High	yes	Unclear	Unclear	no	Unclear	Unclear	no	Low	High	yes	Low	Unclear	yes	1
Norman et al 2022	Martin 2019	O'Neil 2020 (still called Martin 2019)	Unclear	Unclear	no	Unclear	unclear	no	Unclear	High	yes	Unclear	Unclear	no	Low	Low	no	Unclear	High	yes	Unclear	Unclear	no
Akl et al 2017	Pelzer 2009	Pelzer 2015	Low	Low	no	Low	low	no	High	High	no	Mixed low and high	Low	??	Low	Low	no	Unclear	Low	yes	low	Low	no
Robertson et al 2021	Piccoli 2012	Prandoni 2016	Unclear	Low	yes	Unclear	low	yes	Low	Low	no	Unclear	Low	yes	Unclear	Low	yes	Unclear	Low	yes	Unclear	High	yes
O'Carrigan et al 2017	Llombart 2009	E-ZO-FAST 2012	Unclear	Low	yes	Unclear	low	yes	High	High	no	High	Unclear	yes	Low	Low	no	Low	Low	no	Low	Low	no
Gaitskell et al 2023	Burger 2010 (GOG‐0218)	GOG‐0218 2019	Unclear	Low	yes	Unclear	low	yes	Unclear	Low	yes	Unclear	Low	yes	Low	Low	no	Unclear	Low	yes	Unclear	Low	yes
Gaitskell et al 2023	Karlan 2010	Karlan 2012	Unclear	Unclear	no	Unclear	low	yes	Unclear	Low	yes	Unclear	Low	yes	Unclear	Low	yes	Unclear	Low	yes	Unclear	Unclear	no
Gaitskell et al 2023	Ledermann 2009	Ledermann 2011	Unclear	Unclear	no	Unclear	low	yes	Unclear	Low	yes	Unclear	Low	yes	Unclear	Low	yes	Unclear	Low	yes	Unclear	Unclear	no
Gaitskell et al 2023	Perren 2010 (ICON7)	ICON7 2015	Unclear	Low	yes	Unclear	low	yes	Unclear	High	yes	Unclear	High	yes	Unclear	Low	yes	Unclear	Low	yes	Unclear	Unclear	no	1
Gaitskell et al 2023	Vergote 2009	Gotlieb 2012	Unclear	Low	yes	Unclear	low	yes	Unclear	Low	yes	Unclear	Unclear	no	Unclear	Low	yes	Unclear	Low	yes	Unclear	Unclear	no
Redfern et al 2024	Padney 2014	Padney 2017	Low	Unclear	yes	Low	unclear	yes	High	High	no	Unclear	Unclear	no	Low	Low	no	Unclear	Unclear	no	High	High	no
Schmidt et al 2020	ODYSSEY CHOICE I: Stroes et al 2015	ODYSSEY CHOICE I: Roth 2016	Unclear	Unclear	no	Unclear	unclear	no	Unclear	Low	yes	Low	Low	no	Unclear	Unclear	no	Unclear	Low	yes	High	Low	yes
Schmidt et al 2020	ODYSSEY CHOICE II: Stroes 2015	ODYSSEY CHOICE II: Stroes 2016	Unclear	Unclear	no	Unclear	unclear	no	Unclear	Low	yes	Low	Low	no	Unclear	Unclear	no	Unclear	Low	yes	High	Low	yes
Schmidt et al 2020	ODYSSEY HIGH FH: Ginsberg 2014	ODYSSEY HIGH FH: Ginsberg 2016	Low	Low	no	Low	low	no	Low	Low	no	Low	Low	no	Low	Low	no	Unclear	Low	yes	High	Low	yes
Agnew et al 2023	Allison 2016	Haggerty 2017 (Allison 2016 in text)	Low	Low	no	Low	low	no	High	High	no	High	High	no	Low	High	yes	Low	Low	no	Unclear	Unclear	no
Akl 2018	Young 2005	Young 2009	unclear	low	yes	unclear	low	yes	unclear	high	yes	unclear	low	yes	low	low	no	unclear	unclear	no	low	low	no
Carson 2021	Colomo 2008	Villanueva 2013	unclear	low	yes	unclear	low	yes	unclear	high	yes	unclear	high	no	unclear	low	yes	unclear	high	yes	low	low	no	1
Denis 2013	Gamble 2003	Gamble 2005	unclear	low	yes	unclear	low	yes	unclear	high	yes	unclear	low	yes	unclear	low	yes	unclear	unclear	no	low	high	yes	1
Egger 2004	Icli 2002	Icli 2005	unclear	high	yes	unclear	low	yes	unclear	high	yes	unclear	low	yes	low	low	no	unclear	unclear	no	high	unclear	yes	1
Egger 2004	Fountzilas 2002	Fountzilas 2004	high	high	no	unclear	low	yes	unclear	high	yes	unclear	unclear	no	unclear	low	yes	unclear	unclear	no	low	low	no
Goldbeck 2014	Powers 1999	Powers 2003	unclear	high	yes	unclear	high	yes	unclear	high	yes	unclear	high	yes	unclear	high	yes	unclear	unclear	no	unclear	unclear	no	1
Guenga 2011	Zmora 2002	Zmora 2003	unclear	low	yes	unclear	high	yes	unclear	high	yes	unclear	high	yes	unclear	low	yes	unclear	unclear	no	low	low	no	1
Hahn 2019	Durrbach 2004	Durrbach 2008	unclear	high	yes	unclear	high	yes	unclear	high	yes	unclear	high	yes	high	low	yes	unclear	unclear	no	low	low	no	1
Hahn 2019	Gallon 2003	Gallon 2006	unclear	high	yes	unclear	high	yes	unclear	high	yes	unclear	high	yes	unclear	unclear	no	unclear	unclear	no	low	low	no	1
Hahn 2019	Glotz 2005	Glotz 2010	unclear	high	yes	unclear	high	yes	unclear	high	yes	unclear	high	yes	high	low	yes	high	unclear	yes	low	low	no	1
Hahn 2019	Kumar 2003	Anil Kumar 2005	unclear	low	yes	unclear	high	yes	unclear	high	yes	unclear	high	yes	low	high	yes	unclear	unclear	no	low	low	no	1
Hahn 2019	Lebranchu-132 2004	Lebranchu-132 2012	unclear	low	yes	unclear	high	yes	unclear	high	yes	unclear	high	yes	low	low	no	high	unclear	yes	low	low	no	1
Hahn 2019	Paczek 2003	Bechstein-193 2013	unclear	high	yes	high	high	no	high	high	no	high	unclear	yes	low	high	yes	unclear	unclear	no	low	low	no
Hahn 2019	Pescovitz 2004	Pescovitz 2007	high	high	no	unclear	high	yes	high	high	no	unclear	high	yes	low	low	no	unclear	unclear	no	high	high	no	1
Howcroft 2016	McGlone 2004	Wood-Baker 2006	unclear	unclear	no	unclear	high	yes	unclear	high	yes	unclear	high	yes	low	low	no	unclear	unclear	no	low	low	no	1
Ker 2015	Yutthakasemsunt 2010	Yutthakasemsunt 2013	unclear	low	yes	unclear	low	yes	low	low	no	unclear	low	yes	low	low	no	unclear	low	yes	low	low	no
Lin 2023	Clarke 2004	Clarke 2008	unclear	low	yes	unclear	low	yes	low	low	no	unclear	low	yes	low	low	no	unclear	low	yes	unclear	unclear	no
Linde 2008	Fava 2002	Fava 2005	unclear	high	yes	unclear	high	yes	low	low	no	unclear	low	yes	low	low	no	unclear	unclear	no	low	low	no
Mangesi 2015	Gomez 2003	Gomez 2007	unclear	high	yes	unclear	high	yes	unclear	high	yes	unclear	high	yes	low	low	no	unclear	unclear	no	low	low	no	1
Mason 2013	Carley 2003	Carley 2007	unclear	high	yes	unclear	high	yes	low	low	no	unclear	low	yes	unclear	low	yes	unclear	unclear	no	unclear	high	yes	1
McShane 2019	Reisberg 200	Reisberg 2003	unclear	low	yes	unclear	low	yes	low	low	no	unclear	unclear	no	unclear	low	yes	unclear	unclear	no	low	low	no
O'Rouke 2010	Huber 2003	Huber 2006	unclear	low	yes	unclear	low	yes	unclear	unclear	no	unclear	unclear	no	unclear	low	yes	unclear	unclear	no	low	low	no
O'Rouke 2010	Manegold 2003	Scagliotti 2006	unclear	high	yes	unclear	high	yes	unclear	high	yes	unclear	high	yes	unclear	low	yes	unclear	unclear	no	low	low	no	1
Tomlinson 2013	Canning 2008	Canning 2012	unclear	unclear	no	low	low	no	unclear	high	yes	low	low	no	high	high	no	unclear	low	yes	unclear	unclear	no
Tomlinson 2013	Earhart 2010	Duncan 2012	unclear	low	yes	unclear	high	yes	unclear	high	yes	low	low	no	unclear	low	yes	unclear	low	yes	low	low	no	1
Tomlinson 2013	Goodwin 2009	Goodwin 2011	unclear	low	yes	unclear	low	yes	unclear	high	yes	unclear	high	yes	low	low	no	unclear	low	yes	low	low	no	1
Tonia 2012	Machtay 2004	Machtay 2007	unclear	high	yes	unclear	low	yes	unclear	high	yes	unclear	high	yes	low	low	no	unclear	unclear	no	high	unclear	yes	1
Tonia 2012	Razzouk 2004	Razzouk 2006	unclear	high	yes	unclear	high	yes	low	low	no	unclear	unclear	no	low	low	no	unclear	low	yes	low	low	no	1
Tonia 2012	Savonije 2004	Savonije 2005	high	high	no	unclear	low	yes	unclear	high	yes	unclear	high	yes	unclear	low	yes	unclear	unclear	no	low	high	yes	1
Wilson 2019	Crown 2006	Francis 2008	unclear	unclear	yes	unclear	low	yes	unclear	high	yes	unclear	high	yes	unclear	low	yes	unclear	unclear	no	low	low	no	1
Wilson 2019	Goldstein 2005	Goldstein 2008	unclear	high	yes	unclear	high	yes	unclear	high	yes	unclear	high	yes	low	low	no	unclear	unclear	no	low	unclear	yes	1
Wilson 2019	Bianco 2006	Forestieri 2008	low	low	no	unclear	low	yes	unclear	high	yes	unclear	unclear	no	unclear	low	yes	unclear	unclear	no	low	low	no
																								24
